# Supplementary material for: Physical Frailty Versus the MECKI Score in Risk Stratification of Patients with Advanced Heart Failure: Simpler Measure, Similar Insights?
Source: J Clin Med. 2026 Jan 8;15(2):513. doi: 10.3390/jcm15020513 (PMC12842493; doi:10.3390/jcm15020513)
Supplement: Supplementary file 1 [file jcm-15-00513-s001.zip]

Archive with 1 entries (1 files):
- jcm-4016867-supplementary.pdf
